# Supplementary material for: Regioselective Cycloaddition of Nitrile Imines to 5-Methylidene-3-phenyl-hydantoin: Synthesis and DFT Calculations
Source: Int J Mol Sci. 2023 Jan 9;24(2):1289. doi: 10.3390/ijms24021289 (PMC9864863; doi:10.3390/ijms24021289)
Supplement: Supplementary file 1 [file ijms-24-01289-s001.zip]

Archive with 1 entries (1 files):
- ijms-2134060-supplementary.pdf
